# Supplementary material for: Novel Inhibitory Role of Fenofibric Acid by Targeting Cryptic Site on the RBD of SARS-CoV-2
Source: Biomolecules. 2023 Feb 14;13(2):359. doi: 10.3390/biom13020359 (PMC9953482; doi:10.3390/biom13020359)
Supplement: Supplementary file 1 [file biomolecules-13-00359-s001.zip]

Archive with 2 entries (2 files):
- biomolecules-2120248-supplementary.pdf
- Movie S1.gif
